# Supplementary material for: Potential of Rhizobia Nodulating Anthyllis vulneraria L. from Ultramafic Soil as Plant Growth Promoting Bacteria Alleviating Nickel Stress in Arabidopsis thaliana L
Source: Int J Mol Sci. 2022 Sep 29;23(19):11538. doi: 10.3390/ijms231911538 (PMC9570232; doi:10.3390/ijms231911538)
Supplement: Supplementary file 1 [file ijms-23-11538-s001.zip]

Archive with 1 entries (1 files):
- ijms-1876381-supplementary.pdf
